# Supplementary material for: Nanogallium-poly(L-lactide) Composites with Contact Antibacterial Action
Source: Pharmaceutics. 2024 Feb 4;16(2):228. doi: 10.3390/pharmaceutics16020228 (PMC10893416; doi:10.3390/pharmaceutics16020228)
Supplement: Supplementary file 1 [file pharmaceutics-16-00228-s001.zip]

Archive with 1 entries (1 files):
- pharmaceutics-2828839-supplementary.pdf
